# Supplementary material for: Growth hormone increases regulator of calcineurin 1-4 (Rcan1-4) mRNA through c-JUN in rat liver
Source: PLoS One. 2020 Jun 26;15(6):e0235270. doi: 10.1371/journal.pone.0235270 (PMC7319343; doi:10.1371/journal.pone.0235270)
Supplement: S1 Table — (XLSX) [file pone.0235270.s001.xlsx]

## Sheet: Sheet1
S1 Table	GH-upregulated clones that were identified by virtual northern blot
Leap2	liver expressed antimicrobial peptide 2 pecursor
Hp	haptoglobin precursor
Rup2	rat urinary protein 2
Rcan1	regulator of calcineurin 1
Nampt	nicotinamid phophoribosyltransferase
Kng	kininogen precusor
Xbp1	X box binding protein 1
Cyp2c7	cytochrome P450 2C7
