# Supplementary material for: Growth hormone increases regulator of calcineurin 1-4 (Rcan1-4) mRNA through c-JUN in rat liver
Source: PLoS One. 2020 Jun 26;15(6):e0235270. doi: 10.1371/journal.pone.0235270 (PMC7319343; doi:10.1371/journal.pone.0235270)
Supplement: S1 Data — (XLSX) [file pone.0235270.s002.xlsx]

## Sheet: Fig2
	B
					SE	SE
	h	Veh	GH		Veh	GH
	0	1			0.09
	0.5	1.20477	1.30639		0.1	0.1
	1	1.12422	1.50953		0.15	0.03
	2	1.0739	1.34388		0.16	0.11
	4	1.18253	1.17905		0.27	0.11
	8	0.98049	1.52694		0.08	0.17
	16	1.10096	0.720852		0.08	0.17
	C
					SE	SE
	h	Veh	GH		Veh	GH
	0	1			0.34
	0.5	1.06	5.02		0.04	0.74
	1	0.88	12.38		0.08	0.95
	2	1.01	14.18		0.16	2.08
	4	2.26	1.63		0.5	0.22
	8	1.02	2.29		0.19	0.51
	16	0.97	0.57		0.07	0.13
	D
				SE
	Veh	1		0.12
	PRL	2.38		0.54
	G
				SE
	♀	1.00117		0.206
	♂	1.16		0.132

## Sheet: Fig3
	A
				SE	SE
	h	Veh	GH	Vehi	GH
	0	1		0.076
	0.5	1.16	1.53	0.1	0.006
	1	0.93	2.28	0.055	0.325
	2	1.03	1.93	0.078	0.191
	3	1.05	1.53	0.102	0.071
	4	0.74	1.77	0.071	0.128
	B
				SE
	DMSO	Veh	1	0.0479
	DMSO	GH	1.45	0.1474
	CsA	Veh	0.91	0.0241
	CsA	GH	1.41	0.086
	C
				SE
	DMSO	Veh	1	0.071
	DMSO	GH	2.35	0.255
	PD	Veh	0.93	0.05
	PD	GH	2.19	0.171
	SP	Veh	0.67	0.06
	SP	GH	1.29	0.159

## Sheet: Fig4
						SE	SE
		h	Veh	GH		Veh	GH
		0	1			0.25
		0.5	1.32546	4.91208		0.03	0.63
		1	1.16813	19.4236		0.16	0.8
		2	1.26058	9.55944		0.16	1.59
		4	1.68924	1.05011		0.1	0.15
		8	1.19898	1.38537		0.05	0.15
		16	1.58492	1.14211		0.1	0.14

## Sheet: Fig5
					SE
	pGL4.12	pcDNA3.1	1		0.024
	pGL4.12	c-Jun	6.4		0.363
	Rcan1-4	pcDNA3.1	88.3		6.81
	Rcan1-4	c-Jun	879.6		8.39
